# Supplementary material for: A Participatory Science Approach to Evaluating Factors Associated with the Occurrence of Metals and PFAS in Guatemala City Tap Water
Source: Int J Environ Res Public Health. 2022 May 15;19(10):6004. doi: 10.3390/ijerph19106004 (PMC9142002; doi:10.3390/ijerph19106004)
Supplement: Supplementary file 1 [file ijerph-19-06004-s001.zip]

Archive with 1 entries (1 files):
- ijerph-1710600-supplementary.pdf
